# Supplementary material for: Development of a severity of disease score and classification model by machine learning for hospitalized COVID-19 patients
Source: PLoS One. 2021 Apr 21;16(4):e0240200. doi: 10.1371/journal.pone.0240200 (PMC8059804; doi:10.1371/journal.pone.0240200)
Supplement: S1 Dataset — (XLS) [file pone.0240200.s001.xls]

## Sheet: development dataset
ID_anon	SAFI	FGR	EDAD	PROCAL	PCR	LINFOS	CHARLSON_updated	EXITUS	IOT	EXITUS+IOT
0	443	36.8912	95	0.129	1.34	0.74	5	0	0	0
1	339	23.8786	89	5.99	5.3	0.94	2	1	0	1
2	267	50.8746	88	0.101	6.82	1.62	4	0	0	0
3	448	62.9877	74	0.083	8	0.75	2	0	0	0
4	311	57.1688	79		9.26	0.76	0	0	0	0
5	339	51.1852	69	0.085	11.12	1.56	0	0	0	0
6	275	19.71	84		15.14	2.97	3	1	0	1
7	339	52.3476	70		29.76	0.77	0	0	0	0
8	156	55.1589	69	0.387	26.69	0.44	0	0	1	1
9	284	48.1625	87	3.06	26.58	0.87	3	1	0	1
10	457	94.025	53	0.044	0.86	0.87	0	0	0	0
11	467	103.945	27	0.028	0.58	1.33	0	0	0	0
12	288	102.06	59	0.054	17.97	0.82	0	0	0	0
13	343	25.458	93		14.64	0.81	0	1	0	1
14	329	43.0568	83	0.091	9.79	0.59	0	1	0	1
15	457	80.324	84	0.107	3.32	1.67	4	0	0	0
16	471	73.298	75	0.12	10.65	0.32	2	1	0	1
17	300	49.6176	75	0.153	4.02	0.81	0	0	0	0
18	258	28.3851	77	0.409	6.99	1.36	0	1	1	1
19	81	18.4894	63	0.404	12.56	0.68	4	1	0	1
20	92	13.2838	93		31.97	0.781	2	1	0	1
21	462	76.9923	68	0.102	1.55	1.05	3	1	0	1
22	419	65.0074	87		25.56	0.83	0	0	0	0
23	303	63.5085	92		13.32	0.95	0	1	0	1
24	462	122.137	61		1.71	0.71	0	0	0	0
25	457	112.002	41	0.072	4.99	0.501	6	0	0	0
26	94	35.1488	81	0.366	8.28	1.32	4	1	0	1
27	339	82.1507	77	0.167	4.81	0.75	1	0	0	0
28	405	45.3468	91		20.26	0.82	0	0	0	0
29	94	20.8644	93		2.69	4.48	0	1	0	1
30	443	51.8706	90	0.133	10.59	1.19	4	0	0	0
31	318	49.2985	84	0.092	7.58	1.09	0	0	0	0
32	336	64.409	77	0.055	5.22	0.39	1	0	0	0
33	242	12.7158	84		15.21	2.11	2	0	0	0
34	92	12.7463	85	0.718	17.08	0.21	4	1	0	1
35	462	85.1098	58	0.042	5.97	0.9	6	0	0	0
36	448	81.2884	62		12.63	0.8	0	0	0	0
37	448	61.5865	52	0.068	4.33	1.09	0	0	0	0
38	168	51.8171	74	0.138	11.02	1.16	1	0	1	1
39	424	84.028	75	0.065	3.63	0.94	0	0	0	0
40	336	101.823	49	0.158	7.39	1.07	0	0	0	0
41	424	64.1005	89	0.12	8.69	0.72	9	0	0	0
42	438	53.6306	73	0.157	23.19	1.14	0	0	0	0
43	471	78.4517	86	0.072	1.83	1.08	0	0	0	0
44	339	45.6443	67	0.483	38.02	0.42	0	0	0	0
45	339	66.08	95	0.169	11.89	0.43	3	1	0	1
46	448	76.7718	65	0.208	7.03	1.03	0	0	0	0
47	329	52.0158	80		37.47	0.86	1	1	0	1
48	354	76.1473	93		2.43	4.05	2	1	0	1
49	452	73.9991	62	0.303	35.68	0.68	0	0	1	1
50	200	93.9223	70	0.118	13.1	0.72	0	1	1	1
51	448	54.274	78	0.165	11.08	1.44	0	0	0	0
52	452	81.9161	75		3.82	1.77	0	0	0	0
53	354	7.3123	88	1.97	27.97	1.24	2	1	0	1
54	429	84.7648	52	0.118	14.59	0.57	1	0	0	0
55	438	71.7695	78	1.09	15.49	0.49	0	0	0	0
56	279	100.866	49	0.253	23.21	0.66	0	1	1	1
57	235	43.0499	88	0.095	1.91	0.39	1	1	0	1
58	263	87.3856	78	0.125	8.16	1.14	4	1	0	1
59	108	38.5628	91	0.124	13.73	0.66	3	0	0	0
60	294	49.1444	74	0.248	24.7	0.68	0	1	1	1
61	395	64.2724	83	0.127	8.09	0.66	0	1	0	1
62	429	19.2474	90	2.08	5.98	1.63	2	0	0	0
63	424	100.926	64		13.32	0.405	0	0	0	0
64	261	35.0098	94		4.92	0.92	0	0	0	0
65	332	52.0406	61	0.197	3.3	0.74	2	0	0	0
66	363	66.1009	88		41.6	1.3	0	1	0	1
67	80	22.5937	86	0.388	21.33	0.34	4	1	0	1
68	390	33.561	86	0.156	3.96	1.03	3	1	0	1
69	350	87.204	52		5.61	1.21	0	0	0	0
70	343	67.5118	76	0.063	7.42	1.35	0	0	0	0
71	190	15.0236	90	14.29	20.44	0.67	2	1	0	1
72	438	66.9799	73	0.194	11.24	0.5	0	0	0	0
73	471	33.9357	86		0.81	0.73	2	0	0	0
74	318	39.9413	86	0.12	11.09	0.42	0	1	0	1
75	168	42.1614	75	0.183	7.9	0.45	3	1	0	1
76	350	44.3778	91	1.31	10.85	1.13	0	1	0	1
77	78	21.72	89	0.229	14.21	1.6	3	1	0	1
78	336	24.1497	86		15.59	0.632	0	1	0	1
79	448	79.1378	59	0.187	9.83	1.07	0	0	0	0
80	433	42.7802	81		13.01	2.12	0	0	0	0
81	448	84.4334	73	0.058	3.93		0	0	0	0
82	272	45.9642	86		10.8	0.66	3	0	0	0
83	467	67.855	47		7.02	0.83	0	0	0	0
84	448	91.5029	67		16.05	0.61	2	0	0	0
85	329	69.9007	67		12.45	0.946	0	0	0	0
86	172	19	90	0.185	27	0.3	0	1	0	1
87	467	74.6244	68	0.088	2	2.46	2	0	0	0
88	419	35.2252	83	0.098	4.7	0.71	2	1	0	1
89	86	38.4586	87		13.15	0.92	3	1	0	1
90	443	82.7297	74	0.061	7.22	1.76	2	0	0	0
91	452	41.3095	88		5.2	0.61	0	0	0	0
92	462	56.9895	67	1.85	21.7	0.52	0	0	0	0
93	405	79.2034	86	0.059	6.33	1.02	2	0	0	0
94	405	23.0519	89	4.38	15.91	0.622	2	1	0	1
95	457	79.5483	74	0.081	13.47	1.81	0	0	0	0
96	91	49.9925	83	0.353	14.59	1.39	0	1	0	1
97	296	22.9155	93		3.3	1.52	2	1	0	1
98	325	95.8074	68	0.295	19.34	1.51	1	0	0	0
99	95	119.759	46	0.087	7.21	0.55	0	0	1	1
100	476	85.4702	76	0.061	2.22	1.41	0	0	0	0
101	438	84.6217	68	0.082	5.4		0	1	0	1
102	346	26.3127	76	0.15	0.74	1.1	0	1	0	1
103	467	78.4129	57	2.52	17.79	1.06	2	1	1	1
104	462	81.1447	82	0.095	2.2	0.51	0	0	0	0
105	263	56.8254	74	0.342	9.55	0.97	0	1	0	1
106	400	75.3405	66		9.62	0.708	0	0	1	1
107	452	83.5258	91		8.78	0.78	0	0	0	0
108	300	53.6259	91	0.044	0.24	0.64	4	1	0	1
109	443	65.9271	85	0.069	2.68	0.72	2	0	0	0
110	350	63.2296	75	0.143	14.61	0.46	2	0	0	0
111	448	69.7104	82		7.71	0.88	0	0	0	0
112	414	39.8782	91		2.02	1.08	5	0	0	0
113	281	16.3561	82		8.6	1.03	3	0	0	0
114	462	97.8441	61	0.055	4.23	0.89	0	0	0	0
115	452	89.7326	55	0.057	6.11	1.12	0	0	0	0
116	405	16.8722	85		5.51	0.78	2	0	0	0
117	476	97.6209	55	0.148	12.96	0.93	0	0	0	0
118	354	6.59893	90		0.77	1.04	3	1	0	1
119	419	35.0487	97	1.69	11.72	1.42	2	1	0	1
120	438	74.0625	77	0.074	7.72	1.3	2	0	0	0
121	343	68.1301	82	0.117	8.48	0.53	0	0	0	0
122	462	90.7161	59	0.046	1.72	0.97	0	0	0	0
123	278	59.4765	88		18.71	0.78	2	1	0	1
124	443	67.8309	65	0.076	2.99	0.44	0	0	0	0
125	457	116.188	33	0.02	0.45	1.41	0	0	0	0
126	264	58.6604	88		15.15	1.7	2	0	0	0
127	433	85.1098	58	0.111	18.94	1.09	1	0	0	0
128	354	18.5222	93	0.47	13.11	1.79	4	1	0	1
129	284	77.1822	82	0.278	27.33	0.79	0	1	0	1
130	79	14.7089	91	11.7	38.22	0.38	2	1	0	1
131	457	81.3279	69	0.35	7.61	1.13	0	0	0	0
132	339	65.2098	83		9.6	0.64	0	0	0	0
133	400	64.1617	96	0.107	10.15	1.52	3	1	0	1
134	294	92.2862	63			0.97	2	0	0	0
135	294	60.3881	80	0.107	6.23	1.61	0	0	0	0
136	371	73.5329	49	0.358	4.82	1.52	0	0	0	0
137	443	47.9682	83	0.058	9.62	1.16	2	0	0	0
138	452	106.582	52	0.047	3.44	0.44	2	0	0	0
139	190	36.6619	75				0	1	1	1
140	343	98.2615	56	0.041	1.99	1.29	0	0	0	0
141	396	86.3249	50		14.87	0.6	1	0	0	0
142	448	77.8895	77		7.06	1.89	3	0	0	0
143	410	46.3863	75	0.081	1.3	0.96	3	0	0	0
144	413	87.1123	74	0.084	6.32	0.94	0	0	0	0
145	71	98.9228	66	0.06	26.53	0.62	0	0	1	1
146	312	31.44	85		31.5	0.6	0	1	0	1
147	383	88.6787	68	0.075	14.35	0.44	0	0	0	0
148	433	85.7588	67	0.147	28.45	0.59	2	0	0	0
149	452	56.5078	91		9.7	1.27	4	0	0	0
150	438	76.1079	58	0.087	4.09	0.752	0	0	0	0
151	448	56.6104	72	0.107	9.87	0.87	0	1	1	1
152	448	75.4445	82	0.098	2.43	1.13	0	0	0	0
153	143	23.4873	80	0.183	13.03	4.1	1	1	0	1
154	321	63.8499	86	0.196	10.86	1.16	2	1	0	1
155	257	73.609	66	0.381	19.42	0.52	0	1	1	1
156	443	56.9355	93		16.66	0.38	3	0	0	0
157	216	47.5347	85	0.126	15.22	1.29	2	1	0	1
158	147	19.425	83		26.97	0.46	1	1	0	1
159	410	18.1046	58	0.531	25.64	1.2	2	1	1	1
160	462	93.2233	57		15	1.81	0	0	0	0
161	438	56.6884	89	0.136	16.61	0.92	4	0	0	0
162	452	7.34165	82	0.241	2.26	1.06	1	0	0	0
163	452	6.13026	96		7.14	1.56	4	0	0	0
164	275	111.356	50		5.33	0.88	0	0	0	0
165	471	18.4946	84	0.299	8	1.6	2	0	0	0
166	462	138.349	21		1.98	1.42	0	0	0	0
167	86	23.2608	87	1.9	54.5	1.32	3	1	0	1
168	339	45.2595	75		26.77	0.46	0	0	0	0
169	93	51.7154	73	0.455	25.19	0.62	2	1	0	1
170	419	60.1874	79	0.67	32.89	0.5	0	1	0	1
171	429	52.5502	72	0.29	19.17	0.73	0	0	1	1
172	438	97.8795	56	0.113	2.4	1.01	0	0	0	0
173	336	50.8397	78	0.961	25.54	0.6	0	0	0	0
174	256	86.1658	77	0.478	19.64	0.88	3	1	0	1
175	343	70.945	71	0.107	29.7	0.9	0	0	1	1
176	429	93.8059	67	0.136	8.6	0.4	0	0	0	0
177	261	45.0317	84	0.135	4.76	1.06	0	1	0	1
178	162	12.4013	83		5.14	0.27	3	1	0	1
179	400	33.2255	94		15.28	0.48	2	1	0	1
180	379	84.8257	75	0.089	10.08	0.59	6	1	0	1
181	329	61.1582	61	0.09	3.49	0.38	0	0	1	1
182	108	67.1848	79	0.257	17.95	2.03	0	0	0	0
183	443	99.6518	54	0.137	9.81	1.67	0	0	0	0
184	332	98.2095	44	0.057	6.65	1.98	0	0	0	0
185	162	52.7207	64	4.55	34.08	0.81	0	0	1	1
186	438	94.9672	63	0.06	3.52	1.38	0	0	0	0
187	178	20.12	80	0.185	7.96	0.3	3	1	0	1
188	343	57.2311	76	0.082	17.24	1.67	0	0	0	0
189	343	42.1893	85	0.079	0.93	0.32	0	0	0	0
190	457	68.9732	63		3.83	1.18	0	0	0	0
191	307	71.997	91	0.119	6.04	0.96	5	1	0	1
192	362	99.7537	56	0.076	8.69	1.2	0	0	0	0
193	342	56.7258	83	0.502	32.95	0.28	3	1	0	1
194	96	83.7784	81	0.211	16.56	0.46	4	1	0	1
195	272	43.6659	81	0.17	11.43	1.58	8	1	0	1
196	388	73.8281	81		12.2	0.63		1	0	1
197	457	71.4955	53		5.85	1.06	10	0	0	0
198	462	24.3597	54	0.525	15.72	1.34	2	0	0	0
199	306	88.0015	56	0.483	20.62	0.99	0	1	0	1
200	443	81.04	50	0.183	1.02	1.32	0	0	0	0
201	448	89.0612	49	0.163	1.08	1.19	0	0	0	0
202	471	83.3456	55	0.066	12.62	1.83	4	0	0	0
203	452	31.5481	74	49.32	7.91	0.34	0	0	0	0
204	300	50.6145	87	0.079	2.35	0.71	2	0	0	0
205	396	33.6956	92		30.54	0.78	0	0	0	0
206	419	70.3934	66	0.106	9.47	0.7	2	0	0	0
207	339	56.7686	80	0.171	11.2	0.69	1	1	0	1
208	429	45.4032	89	0.124	18.07	0.8	1	0	0	0
209	102	68.2838	80	0.315	20.55	0.87	0	0	0	0
210	350	100.2	57		5.52	0.48	0	0	0	0
211	99	95.7414	65	0.38	17.91	0.7	0	0	1	1
212	392	92.9367	62	0.092	16.92	0.68	0	0	0	0
213	462	53.8155	80	0.11	13.05	1.11	1	0	0	0
214	405	36.981	75	0.047	0.72	1.37	2	0	0	0
215	471	64.2156	79		10.49	0.979	4	1	0	1
216	390	77.1275	61	0.674	38.32	0.86	0	0	1	1
217	343	78.896	68	0.077	2.23	2.77	2	0	0	0
218	90	66.2475	81	0.139	24.73	0.66	0	1	0	1
219	448	43.8329	75		4.91	0.99	4	0	0	0
220	452	79.1863	64	0.26	14.49	0.79	0	0	0	0
221	443	88.0009	74		0.75	1.2	0	0	0	0
222	410	70.024	62	11.62	57.15	0.48	2	0	1	1
223	96	54.6146	85	0.09	5.06	2.53	2	1	0	1
224	332	46.6697	76	0.066	2.14	0.92	0	0	0	0
225	433	81.4571	85		17.92	0.43	0	1	0	1
226	155	79.9438	51	0.382	22.7	0.78	0	0	0	0
227	343	92.4401	64	0.064	0.93	1.21	0	0	0	0
228	443	79.9413	77		10.21	0.95	0	1	1	1
229	452	69.4105	88	0.176	17.47	0.981	0	0	0	0
230	184	87.8021	83	0.249	14.79	0.68	4	1	0	1
231	325	44.1419	74	0.107	5.98	1.55	2	1	0	1
232	74	76.3454	78	0.097	10.32	0.49	0	0	0	0
233	367	17.0116	86	0.593	30.33	0.58	3	1	0	1
234	457	60.7412	95		0.76	1.52	0	0	0	0
235	318	92.1576	77	0.031	5.38	0.91	0	0	0	0
236	325	39.0237	87	0.315	22.89	0.68	2	1	0	1
237	424	7.39886	76	1.14	20.65	0.54	2	1	0	1
238	452	88.6219	55	0.117	6.72	1.39	1	0	0	0
239	281	76.4533	69	0.16	21	0.659	0	0	1	1
240	343	35.1461	86		17.74	0.66	0	0	0	0
241	180	72.0195	58	0.081	11.01	1.17	2	1	1	1
242	448	95.9644	63	0.138	13.22	1.24	1	0	0	0
243	462	39.9854	63	0.216	36.58	0.49	6	0	0	0
244	448	89.3824	52	0.246	20.2	1.24	0	0	0	0
245	211	23.5949	87		9.43	0.89	0	1	0	1
246	448	35.4684	86		6.92	2	0	1	0	1
247	155	89.5482	73	0.085	9.6	0.42	0	0	0	0
248	443	80.475	86		0.35	1.94	0	0	0	0
249	452	51.4421	87	0.126	1.9	1.01	2	0	0	0
250	396	52.4334	89	0.121	1.08	1.22	6	1	0	1
251	452	65.9271	85	0.101	9.6	1.14	2	0	0	0
252	424	22.2099	69	0.404	9.48	1.41	0	0	0	0
253	457	40.0984	75		18.19	1.12	0	0	0	0
254	457	61.1554	53	0.147	5.35	1.68	0	0	0	0
255	438	47.014	78		6.75	0.59	0	0	0	0
256	306	92.9571	57	0.044	14.9	0.62	0	0	0	0
257	89	48.8893	81	0.47	19.23	0.65	0	1	0	1
258	350	89.0806	73	0.1	8.58	0.73	0	0	0	0
259	457	106.816	47	0.041	0.1	0.86	0	0	0	0
260	443	77.4255	76	0.195	8.67	1.16	1	0	0	0
261	194	72.2754	77	0.675	23.77	0.55	0	1	0	1
262	244	67.8475	86	0.459	18.45	0.44	2	1	0	1
263	354	19.5537	89	0.084	19.69	0.389	5	1	0	1
264	293	71.063	76	0.106	5.59	0.66	2	0	0	0
265	443	10.2863	91	13.2	37.87	1.08	0	1	0	1
266	471	115.006	42		0.16	1.96	0	0	0	0
267	405	81.9235	92	0.307	28.71	1.32	0	1	0	1
268	452	90.6403	61	0.201	15.83	0.41	3	0	0	0
269	350	49.4056	86	0.126	5.37	0.54	2	1	0	1
270	443	85.1098	58	0.185	3	1.5	0	0	0	0
271	329	77.6918	65	0.153	3	2.24	2	0	0	0
272	276	62.7484	53	0.207	17.92	0.77	0	0	1	1
273	443	96.5558	52	0.114	4.78	0.95	0	0	0	0
274	414	55.7245	87	1.19	2.55	0.63	2	1	0	1
275	365	50.9611	76	0.089	10.64	1.34	1	0	1	1
276	290	24.745	62		38.56	1.77	2	1	0	1
277	452	85.4697	78	2.48	10.87	0.47	2	0	0	0
278	269	56.5126	75	1.18	39.4	0.4	0	1	0	1
279	395	44.5857	81		39.25	0.37	0	1	0	1
280	350	26.2789	90		2.85	0.49	2	1	0	1
281	325	39.353	79	0.119	6.38	0.48	4	1	0	1
282	350	63.5214	64	0.315	10.8	1	0	0	0	0
283	168	19.369	83	1.33	11.84	1.37	5	1	0	1
284	452	64.6197	63	0.687	14.98	0.77	0	0	0	0
285	240	42.0238	81				2	1	0	1
286	362	93.5704	66		3.3	1.33	2	0	0	0
287	306	92.9868	66	0.092	0.18	2.41	2	0	0	0
288	443	33.5707	85	0.848	24.79	0.08	2	1	0	1
289	457	98.473	55		1.2	1.95	4	0	0	0
290	419	70.945	71	0.536	15.01	1.31	0	0	1	1
291	200	27.341	91	0.916	30.15	0.82	0	1	0	1
292	182	75.0964	85		17.34	0.667	0	1	0	1
293	443	48.302	84	0.057	6.79	0.58	1	0	0	0
294	76	56.3287	84	0.206	24	0.86	0	1	0	1
295	443	79.2665	88		9.35	0.97	0	0	0	0
296	448	73.6033	71	0.064	5.91	0.79	0	0	0	0
297	142	90.1011	76	0.471	29.04	0.53	0	0	0	0
298	429	35.0693	75	0.299	17.25	0.47	1	1	0	1
299	438	68.7379	84		12.5	0.78	0	0	0	0
300	339	49.2702	76	9.03	30.3	1.5	0	0	0	0
301	75	30.3165	78	0.265	15.33	0.99	0	1	0	1
302	424	33.4374	79	0.238	3.24	0.24	1	1	0	1
303	371	30.9405	85	0.145	22.32	0.802	0	0	0	0
304	462	83.8627	41	0.079	20.25	1.45	0	0	0	0
305	410	16.5296	76	0.275	10.15	0.79	0	0	0	0
306	443	68.9794	72	0.063	3.84	0.66	0	0	0	0
307	467	81.1683	67	0.073	1.13	1.58	0	0	0	0
308	332	73.0359	88	0.13	10.74	0.62	0	0	0	0
309	452	73.609	66	0.378	25.83	0.65	6	0	0	0
310	424	102.316	57	0.135	13.07	0.74	0	0	0	0
311	240	91.6603	59	0.086	15.52	0.65	0	0	0	0
312	294	58.5672	77	0.073	7.09	1.27	1	0	0	0
313	448	56.1005	83		4.36	0.53	0	0	0	0
314	346	33.0769	86	72.25	6.97	0.66	3	1	0	1
315	98	67.8309	65	0.281	11.78	0.74	0	0	0	0
316	256	67.8659	68	0.328	23.69	1.49	0	0	0	0
317	336	85.2679	88		6.53	1.73	3	0	0	0
318	346	85.6616	84	0.075	13.84	0.71	0	0	0	0
319	242	44.1043	73	0.353	29.96	0.81	0	0	0	0
320	321	82.1676	86	0.224	18.87	1.42	2	0	0	0
321	93	67.976	90	0.226	20.51	0.81	0	1	0	1
322	235	74.981	88	1.64	21.21	0.6	3	1	0	1
323	336	56.7257	69	0.32	8.35	0.84	0	0	1	1
324	336	47.5041	86	0.114	1.38	0.51	3	1	0	1
325	448	37.7886	73	0.262	12.59	1.69	1	0	0	0
326	424	92.1928	53		36.18	1.06	0	0	0	0
327	304	61.6026	83	7.59	35.39	3.02	2	1	0	1
328	414	106.315	62		4.35	0.88	1	0	0	0
329	462	85.9843	75	0.191	10.81	0.96	2	0	0	0
330	438	91.6449	72	0.063	4.39	0.82	0	0	0	0
331	343	29.8069	62	0.253	12.02	0.93	2	0	0	0
332	332	63.0391	49	0.1	21.12	1.13	1	0	0	0
333	433	75.7314	81	0.071	10.37	0.66	2	0	0	0
334	392	79.5933	65	0.335	12.95	1.47	0	0	0	0
335	332	47.1695	76	0.217	15.03	0.88	4	1	0	1
336	448	93.6423	65	0.307	22.75	0.97	0	0	0	0
337	457	85.5662	75	0.051	3.42	1.42	0	0	0	0
338	343	27.1663	97	4.28	15.86	0.77	2	0	0	0
339	314	36.6354	95	0.608	13.44	0.31	3	1	0	1
340	448	72.9603	55		2.64	1.33	0	0	0	0
341	443	74.7687	81	0.111	0.18	0.59	0	0	0	0
342	332	65.0225	68	0.146	12.63	5.55	2	0	0	0
343	462	102.596	52	0.132	9.45	2.02	0	0	0	0
344	269	26.4608	84		4.62	0.48	6	1	0	1
345	438	79.4521	67		24.34	1.53	0	0	0	0
346	462	93.55	42	0.135	9.43	0.83	0	0	1	1
347	452	39.544	81	2.47	9.81	0.62	0	1	0	1
348	280	96.514	58	0.459	1.27	0.33	0	0	0	0
349	278	88.6219	76	0.168	13.25	0.61	1	0	0	0
350	429	30.6468	69	0.341	14.82	1.22	3	0	0	0
351	182	75.8247	86		5.81	0.9	2	0	0	0
352	448	66.6456	63	0.751	35.1	0.62	0	0	0	0
353	433	39.4696	84	0.422	17.24	0.59	3	1	0	1
354	414	67.0681	76		8.85	0.754	2	1	0	1
355	343	67.1087	81	1.02	20.52	1.47	0	0	0	0
356	405	55.256	87	0.176	29.67	1.37	1	1	0	1
357	448	65.7425	62	0.897	32.05	1.46	6	1	0	1
358	429	36.8758	83	4.65	7.5	0.45	7	1	0	1
359	443	76.0419	88	0.058	0.98	15.46	0	0	0	0
360	448	88.8221	69	0.02	9.75	1.24	2	0	0	0
361	457	92.9868	66	0.105	7.04	0.91	0	0	0	0
362	332	61.519	70		18.73	1.18	3	0	0	0
363	443	90.8141	80		28.72	0.94	2	0	0	0
364	467	39.3014	85	0.133	1.57	0.7	0	0	0	0
365	438	83.9704	70	0.049	5.14	1.11	0	0	0	0
366	448	53.8248	65		37.14	0.59	2	0	1	1
367	200	63.6979	56	0.03	0.17	4.08	2	0	0	0
368	443	93.748	62	0.353	5.07	0.67	6	1	1	1
369	288	90.0477	70		6.58	0.415	0	1	0	1
370	448	81.997	38		10.69	1.09	0	0	0	0
371	462	69.9553	70	0.206	5.94	1.26	0	0	0	0
372	467	97.9219	50			3.52	0	0	0	0
373	329	63.4477	70	0.793	31.56	0.47	2	0	1	1
374	408	50.3449	82	0.215	2.46	1.27	2	1	0	1
375	467	112.784	35	76.64	44.2	0.99	0	0	0	0
376	452	51.5944	86		2.07	1.55	0	0	0	0
377	324	41.8571	92	6.19	34.78	0.31	6	1	0	1
378	284	26.7807	78		10.64	2.59	0	0	0	0
379	343	92.9367	62	0.077	22.05	0.55	0	0	0	0
380	438	65.7995	64		0.25	1.43	0	0	0	0
381	339	73.8712	85		2	0.98	0	0	0	0
382	443	56.4328	84	0.312	6.57	0.42	5	1	0	1
383	452	83.6627	65	0.093	24.08	1.13	0	0	0	0
384	321	89.1057	76	0.127	10.07	0.32	3	1	0	1
385	410	28.145	74	0.75	23.01	1.77	1	0	1	1
386		37.2319	96	3.14	13.86	0.55	3	1	0	1
387	457	125.363	34		10.3	0.637	0	0	1	1
388	462	31.3632	90		1.49	1.25	1	1	0	1
389	448	47.3014	77	0.459	17.73	1.05	0	1	0	1
390	325	70.2297	76	0.128	2.83	0.71	0	0	0	0
391	400	58.5331	80	1.13	44.18	0.16	2	1	0	1
392	448	47.8249	66	9.81	24.76	0.41	0	0	0	0
393	452	59.1021	94		1.11	1.15	0	0	0	0
394	242	76.5119	80	0.158	19.58	0.93	2	1	0	1
395	339	93.3845	62	0.29	26.33	0.46	0	0	0	0
396	332	40.6592	78	0.134	1.7	1.2	3	0	0	0
397	78	24.2744	76	3.01	37.29	0.65	1	1	1	1
398	383	76.7327	75	0.451	29.65	0.63	2	1	0	1
399	81	62.4697	83	0.133	18.17	0.85	0	1	0	1
400	343	37.4779	90			0.7	2	1	0	1
401	452	76.7718	65	0.066	1.66	1.13	0	0	0	0
402	72	61.2749	81	0.571	20.83	0.37	2	1	0	1
403	462	122.057	37	0.152	4.27	0.82	0	0	0	0
404	400	70.571	72	0.089	16.85	0.52	0	0	1	1
405	443	87.7404	41		13.21	1.73	0	0	0	0
406	175	57.2661	69	0.267	8.06	0.74	1	1	0	1
407	443	92.0897	55	0.083	8.34	0.57	0	0	1	1
408	343	49.6829	78		1.39	2.15	3	0	0	0
409	333	49.3116	89	0.71	38.02	0.97	4	1	0	1
410	414	28.2248	85		6.69	0.56	0	1	0	1
411	438	79.0681	83	0.162	16.8	0.9	0	0	0	0
412	346	84.5623	69		22.44	1.07	0	0	0	0
413	438	97.4229	70		6.66	0.86	0	0	0	0
414	438	77.2507	71	0.315	14.14	0.63	0	0	1	1
415	419	56.4672	71	0.086	3.09	1.37	4	0	0	0
416	452	18.8842	84	0.494	14.96	1.23	0	0	0	0
417	91	22.3507	85	0.898	38.12	0.45	0	1	0	1
418	419	36.563	70	2.83	6.12	0.8	2	1	0	1
419	443	85.8808	48	0.057	13.8	0.79	0	0	0	0
420	253	43.2441	93	0.102	11.78	0.55	5	1	0	1
421	92	48.8291	89	0.268	29.71	1.29	2	1	0	1
422	332	36.2262	84	0.503	24.37	0.73	4	1	0	1
423	96	102.948	53	0.103	19.24	1.22	0	0	0	0
424	329	67.4873	92	0.931	18.14	0.73	0	1	0	1
425	443	9.37825	80	0.181	2.61	0.98	2	0	0	0
426	467	111.953	45		5.58	2.52	0	0	0	0
427	92	61.9993	84	0.126	26.98	0.45	6	1	0	1
428	467	89.058	70		1.82	1.14	2	0	0	0
429	343	85.6871	69	0.265	14.75	1.04	0	0	0	0
430	386	48.5104	71	3.68	32.22	0.33	0	1	0	1
431	457	81.04	50	0.07	2.17	1.05	0	0	0	0
432	438	64.7534	81	0.085	6.21	1.02	2	0	0	0
433	346	75.8716	65	0.098	2.33	0.62	0	0	0	0
434	258	34.0828	80	1.79	9.73	0.52	2	1	0	1
435	462	67.2667	59	0.183	4.67	1.28	1	0	0	0
436	343	23.6501	99	0.164	4.61	0.76	3	1	0	1
437	457	108.191	43			1.48	6	0	0	0
438	452	82.1567	64	0.067	9.97	1.29	0	0	0	0
439	390	21.9869	89		3.03	0.55	2	1	0	1
440	306	58.221	60		5.91	2.03	0	0	0	0
441	462	76.5251	87		3.78	0.86	0	0	0	0
442	424	90.4977	77		3.39	0.51	2	0	0	0
443	354	46.7863	81		20.55	1.39	3	1	0	1
444	438	77.6918	65	0.155	38.7	0.62	0	0	0	0
445	274	52.8861	74	0.148	26.22	0.77	0	0	0	0
446	438.09	81.026	65	0.055	1.28	1.14	0	0	0	0
447	300	59.56	49	0.406	11.46	0.71	0	0	0	0
448	438	31.6166	59		11.97	0.64	1	0	0	0
449	429	55.967	97		0.77	1.07	0	0	0	0
450	321	51.3146	63		2.01	2.96	0	0	0	0
451	467	59.4712	42	0.101	6.65	0.95	2	0	0	0
452	381	52.7678	74	0.322	18.18	0.52	0	1	1	1
453	188	69.4655	74	0.16	21.41	1.29	0	0	0	0
454	438	61.8289	71	0.075	11.01	1.77	1	1	1	1
455	261	83.2881	88		17.65	0.95	0	1	0	1
456	452	13.0817	64	0.18	0.13	1.33	4	0	0	0
457	213	19.9318	92		44.21	0.34	2	1	0	1
458	290	72.295	59	0.434	26.18	0.6	0	0	1	1
459	190	87.1693	71	1.19	38.94	0.43	0	0	0	0
460	93	53.2704	65	0.518	45	0.78	0	1	1	1
461	462	97.674	57		2.79	1.71	0	0	0	0
462	329	54.5575	96	0.367	24.82	1.45	3	0	0	0
463	329	72.932	74	1.44	36.67	1	0	1	1	1
464	452	63.6665	71	10.91	30.03	0.63	0	1	1	1
465	462	67.0206	71	0.081	1.68	0.6	2	0	1	1
466	448	64.8253	64	0.106	3.2	1.34	0	0	0	0
467	336	70.5177	61		40.15	0.78	0	0	0	0
468	332	73.5304	88		6.21	0.56	0	0	0	0
469	288	64.339	87	0.309	23.63	0.69	0	1	0	1
470	457	82.8571	71		0.43	1.16	0	0	0	0
471	300	86.314	56	0.228	2.49	0.98	0	0	1	1
472	443	73.0904	59	0.127	6.51	0.76	0	0	0	0
473	452	82.6102	65		10.4	0.99	0	0	0	0
474	246	81.5139	91	0.093	18.34	1.37	2	0	0	0
475	281	59.8697	71	0.086	7.34	1.13	1	0	0	0
476	284	64.579	83	0.062	5.38	0.69	0	1	0	1
477	267	96.8907	58	0.11	17.03	1.36	1	0	0	0
478	91	41.4352	87	0.145	13.83	0.82	2	1	0	1
479	452	68.3781	96		3.08	1.62	2	0	0	0
480	371	50.0357	69	0.246	10.27	0.864	3	0	0	0
481	99	12.6599	78	21.92	15.17	0.32	6	1	0	1
482	424	69.6486	84	0.285	16.46	0.8	0	1	0	1
483	247	66.5663	48	0.164	6.2	1.94	0	0	1	1
484	258	81.4429	60	0.095	14.16	0.93	0	0	0	0
485	329	57.939	62		24.24	1.08	0	0	0	0
486	452	79.2799	49		5.57	0.85	0	0	0	0
487	448	67.6181	62	0.363	23.31	2.33	0	0	0	0
488	336	44.9929	77	0.094	6.9	0.85	0	0	0	0
489	424	90.4104	70	0.026	1.73	1.11	0	0	0	0
490	448	49.7655	86		0.74	1.08	0	0	0	0
491	339	65.9424	66		11.89	0.51	0	0	0	0
492	438	61.2893	65	0.067	2.51	1.26	4	0	0	0
493	95	11.6505	83	51.32	36.78	0.48	6	1	0	1
494	429	58.5278	86	7.04	38.63	0.6	0	1	0	1
495	343	39.8834	84	0.33	6.95	1.17	0	0	0	0
496	471	84.6451	67	0.117	7.34	0.81	0	0	1	1
497	180	79.5483	74	0.167	16.24	0.879	2	0	1	1
498	103	92.9154	67	0.298	26.34	0.51	2	0	0	0
499	448	75.9763	81	0.065	2.59	0.91	0	0	0	0
500	396	30.4791	65	0.12	4.19	0.6	0	0	1	1
501	346	66.5515	72	0.086	2.71	0.954	2	0	0	0
502	452	61.1714	84	0.109	6.86	0.73	0	0	0	0
503	188	30.2863	85	0.596	19.17	1.03	4	1	0	1
504	448	46.6559	73	0.14	3.13	0.96	0	0	0	0
505	365	28.0272	86	5.47	39.24	0.79	2	1	0	1
506	457	58.7878	90	5.96	18.99	0.66	0	0	0	0
507	258	51.9094	67	0.112	2.21	0.78	0	0	1	1
508	400	77.8895	77	0.119	10.64	1.35	2	1	0	1
509	339	89.6384	57		10.19	1.4	0	0	0	0
510	424	79.7618	85		16.7	0.95	8	0	0	0
511	448	86.7732	76	0.108	15.43	0.89	0	0	0	0
512	471	16.2075	88	4.15	2.48	0.88	4	1	0	1
513	329	56.3346	77	0.362	30.65	0.44	2	1	0	1
514	297	62.9973	90		4.28	0.81	3	0	0	0
515	400	14.2688	84		7.77	1.36	2	1	0	1
516	318	91.2793	62	0.176	8.51	0.55	0	0	0	0
517	182	52.1456	88		2.39	1	2	1	0	1
518	392	66.4553	91		19.21	1.91	2	1	0	1
519	448	110.838	41	0.064	1.39	1.09	0	0	0	0
520	251	25.4694	52	0.886	30.25	1.22	2	1	0	1
521	429	91.1103	76	0.062	5.06	1.24	0	0	0	0
522	429	37.0521	70	0.087	0.58	1.24	5	1	0	1
523	198	77.6819	71	0.14	10.2	1.83	0	1	0	1
524	329	86.8639	88	1.21	12.64	0.83	0	1	0	1
525	448	13.5862	84		0.34	1.56	1	0	0	0
526	275	110.08	63	2.82	18.83	0.96	2	1	0	1
527	350	69.173	70	0.096	10.05	0.33	0	0	0	0
528	462	56.3744	62	0.155	25.67	1.22	2	1	0	1
529	452	104.9	46		6.37	0.93	0	0	0	0
530	433	82.4058	79		5.68	1.12	0	1	0	1
531	452	68.4964	76	0.026	2.15	0.61	0	0	0	0
532	443	117.914	41	0.071	6.95	0.91	0	0	0	0
533	457.14	93.2233	57		9.12	1.27	0	0	0	0
534	433	34.2459	88		6.73	1.03	0	0	0	0
535	95	57.2311	76	0.288	24.44	0.14	6	1	0	1
536	309	91.5959	66	0.149	4.71	1.07	0	0	0	0
537	452	54.9084	72		0.38	2.81	5	0	0	0
538	452	11.0656	99		9.18	0.73	0	1	0	1
539	343	82.6585	69	0.122	23.07	1.08	0	0	0	0
540	476	111.87	46			2.52	0	0	0	0
541	452	63.9277	59		7.7	0.5	4	0	0	0
542	462	76.0485	55	0.533	38.97	0.92	0	0	0	0
543	467	48.9253	77	0.815	11.12	0.77	2	0	0	0
544	321	57.842	90	0.139	5.1	0.58	2	1	0	1
545	424	91.0285	87	0.108	0.55	2.83	3	1	0	1
546	392	105.874	44	0.026	9.83	0.76	0	0	0	0
547	390	40.2698	72	1.97	10.32	0.65	2	0	0	0
548	253	68.6119	46		7.1	1.36	0	0	0	0
549	467	94.0702	46	0.081	8.1	0.68	1	0	1	1
550	88	64.7255	82	0.313	21.07		0	1	0	1
551	92	27.0319	87	1.12	29.63	0.27	0	1	0	1
552	250	45.8665	64	0.088	8.65	1.05	0	0	1	1
553	471	92.8918	64	0.092	0.8	1.23	4	0	0	0
554	85	44.9031	82	0.37	6.49	0.55	4	1	0	1
555	321	92.7493	68	0.054	3.6	1.19	1	0	0	0
556	336	63.5099	57	0.101	3.6	0.79	0	0	0	0
557	405	31.1494	81	0.993	37.95	0.68	1	1	0	1
558	346	17.0427	92	0.132	11.57	1.5	2	1	0	1
559	357	71.0239	51	0.07	2.62	0.63	0	0	0	0
560	457	93.1659	65		0.16	1.55	0	0	0	0
561	452	97.3861	48		3.26	1.94	0	0	0	0
562	457	106.738	57	0.025	0.21	1.93	0	0	0	0
563	250	8.81547	85	34.54	13.45	1.95	4	1	0	1
564	138	67.5853	64	0.135	27	1.56	0	1	1	1
565	314	10.2064	87		24.97	0.34	2	0	0	0
566	419	94.1105	63	0.085	3.23	1.74	0	0	0	0
567		78.3172	89	0.117	6.5	0.65	3	1	0	1
568	433	58.7979	75	0.078	3.98	1.05	0	0	0	0
569	332	59.8828	64		14.78	1.02	1	0	0	0
570	410	91.4183	63	0.097	13.66	1.33	0	0	0	0
571	457	96.2547	55			0.367	0	0	0	0
572	336	88.053	60		3.31	0.64	0	0	0	0
573	325	24.2264	90	0.261	17.21	1.28	2	0	0	0
574	448	62.4916	87		1.53	2.45	1	0	0	0
575	354	44.5326	71	0.068	8.23	0.42	0	0	0	0
576	325	29.8902	75	0.094	14.1	0.87	5	0	0	0
577	277	11.1387	83	0.591	6.55	0.55	3	1	0	1
578	438	75.4758	56	0.26	19.24	0.947	0	0	0	0
579	467	76.25	38		10.15	1.2	0	0	1	1
580	390	78.3172	89		7.38	0.39	2	1	0	1
581	88	51.3534	74	0.151	3.47	0.7	0	1	0	1
582	319	65.9901	92	0.059	7.13	0.42	2	1	0	1
583	253	89.3038	67		1.43	0.87	1	0	0	0
584	433	95.9644	63	0.112	3.35	1.23	0	0	0	0
585	176	11.7379	88		6.18	0.69	1	1	0	1
586	339	44.2173	83	0.084	6.44	1.53	0	0	0	0
587	255	69.8998	87	0.223	13.42	0.34	2	0	0	0
588	452	22.4356	87	0.458	15.44	1.73	2	0	0	0
589	457	129.299	23	0.499	46.3	1.44	0	0	0	0
590	278	119.973	29	0.322	4.26	0.47	0	0	0	0
591	107	81.1517	73	0.145	12.5	0.97	0	0	0	0
592	405	107.569	46	0.137	14.55	1.79	0	0	0	0
593	438	76.9923	68	0.119	18.26	0.72	2	0	0	0
594	438	83.2555	75	0.087	10.67	1.41	2	0	0	0
595	443	74.844	62	0.071	5.75	1.29	2	0	0	0
596	400	52.6046	94	0.406	22.36	0.22	5	1	0	1
597	438	78.4616	63	0.129	10.47	1.29	0	0	0	0
598	462	82.222	47	0.069	6.02	0.51	2	0	1	1
599	339	56.6353	71	0.188	33.27	1.29	0	0	0	0
600	188	64.4904	59	0.124	26.83	0.78	0	1	1	1
601	443	52.4334	89		3.24	0.03	4	0	0	0
602	304	77.0063	75		7.1	0.38	1	0	0	0
603	371	90.2703	56	0.269	35.49	0.74	0	0	1	1
604	462	45.6425	87	1.3	2.42	0.91	4	1	0	1
605	448	81.4577	67	0.097	6.29	0.73	0	0	0	0
606	448	76.1079	58		13.07	0.824	0	0	0	0
607	85	45.6065	87		10.99	0.68	0	1	0	1
608	381	86.6591	84	0.077	1.55	0.97	4	1	0	1
609	379	78.3292	79	0.058	6.15	1.04	2	0	0	0
610	343	24.2298	87	0.927	11.57	1.13	3	1	0	1
611	90	60.1874	79	0.362	20.33	1.31	0	1	0	1
612	443	58.2109	75	0.498	13.88	0.82	1	1	1	1
613	100	52.1184	68	0.424	21.48	0.47	0	1	0	1
614	448	54.986	63		23.28	1.91	0	0	0	0
615	237	10.3134	93		35.1	0.96	4	1	0	1
616	321	20.0531	80		2.17	1.29	2	0	0	0
617	321	25.0051	84	0.264	10.12	0.82	5	1	0	1
618	250	88.1634	47	0.381	15.62	269.03	2	0	0	0
619	433	39.725	79		16.88	0.9	0	0	0	0
620	452	72.5036	54	0.04	3.79	0.83	1	0	0	0
621	354	70.7248	75	0.564	22.03	1.02	0	0	0	0
622	260	58.2839	72	0.216	10.12	0.86	3	1	0	1
623	88	52.1824	73	1.78	37.42	1.03	0	1	0	1
624	438	87.5121	68	0.069	23.51	1.84	0	0	0	0
625	267	61.6408	79	0.115	11.81	0.27	0	0	0	0
626	83	22.5844	96		2.8	4.13	2	1	0	1
627	457	79.9974	76	0.03	10.4	0.83	0	0	0	0
628	332	89.9344	73	13.97	25.37	0.28	2	1	0	1
629	244	68.1322	69	0.508	24.64	0.71	2	0	0	0
630	291	15.757	90	18.24	36.55	0.66	2	1	0	1
631	214	42.7322	72	0.244	26.49	0.71	2	1	1	1
632	390	38.9001	78		11.84	0.56	3	0	0	0
633	319	30.112	90		24.87	1.1	2	0	0	0
634	452		52				0	0	0	0
635	443	45.2269	76	0.593	44.14	1.11	0	1	1	1
636	332	60.7863	90	0.136	8.46	0.82	2	0	0	0
637	452	101.518	70	0.056	7.35	0.18	2	0	0	0
638	429	46.9099	62	0.171	2.74	1.12	1	0	0	0
639	329	82.9167	53	0.051	1.83	0.69	0	0	0	0
640	443	86.8459	75	0.073	18.8	1.35	0	0	0	0
641	410	142.819	67	43.87	41.27	1.23	0	1	0	1
642	429	92.8582	62		2.59	0.95	0	0	0	0
643	443	113.931	31		1.58	0.92	0	0	0	0
644	448	33.8749	79	0.222	8.17	0.64	2	1	0	1
645	405	47.9429	80	0.238	3.87	1.15	2	0	0	0
646	269	46.1336	83	0.396	21.94	0.75	0	1	0	1
647	376	86.5904	74		43.08	0.54	6	0	0	0
648	390	75.2939	87	0.078	9.19	1.63	2	0	0	0
649	343	56.0326	76	0.167	14.88	0.52	0	0	0	0
650	350	82.8444	81		0.83	0.29	2	1	0	1
651	239	12.7417	92		24.26	1.17	2	1	0	1
652	419	75.403	93	0.054	2.79	1.45	2	1	0	1
653	184	19.3513	97	0.142	29.47	0.58	0	1	0	1
654	339	37.6466	88		0.33	1.23	0	0	0	0
655	309	91.8498	70		19.74	1.45	0	0	0	0
656	438	94.9391	47	0.111	5.41	0.71	0	0	0	0
657	343	90.6011	67	0.143	4.11	0.87	0	0	0	0
658	457	72.2024	77	0.088	2.79	0.98	1	0	0	0
659	272	64.7075	76	0.405	35.64	0.53	1	0	0	0
660	433		67	0.275	13.38	0.79	4	1	0	1
661	329	60.2438	50	0.093	6.95	0.46	0	0	0	0
662	457	88.2631	68	0.13	7.73	1.08	0	0	0	0
663	438	52.4551	87	0.196	20.62	0.73	4	1	0	1
664	264	52.034	84	0.12	13.73	0.65	6	1	0	1
665	438	86.3313	76		7.18	0.61	1	0	0	0
666	414	52.3894	90	0.112	4.54	1.29	4	1	0	1
667	93	43.0878	82	0.069	9.95	0.9	0	1	0	1
668	390	82.094	77	0.199	10.06	0.25	2	1	0	1
669	371	51.5445	81	0.189	28.01	4.06	0	1	0	1
670	336		59	0.572	13.48	2	0	0	0	0
671	383	102.709	55	0.182	6.4	1.62	2	1	1	1
672	438	83.828	67	0.087	3.48	0.69	2	1	1	1
673	452	92.0813	46	0.132	2.14	0.73	0	0	0	0
674	471	62.3389	74	0.077	4.42	0.79	2	0	0	0
675	186	57.4371	91	0.038	0.7	1.63	4	1	0	1
676	467	38.9685	90		2.76	0.34	0	0	0	0
677	343	74.2599	73		4.19	2.19	2	0	0	0
678	448	78.3292	79	0.101	20.23	1.07	0	0	0	0
679	336	88.0681	67	0.106	10.69	0.96	0	0	0	0
680	443	42.7735	93		7.29	0.56	0	0	0	0
681	343	96.0148	73		5.46	0.51	2	0	0	0
682	284	47.5041	86		17.4	0.59	2	1	0	1
683	467	73.3179	57	0.272	26.36	1.06	0	0	0	0
684	89	35.9819	87	0.466	24.64	0.24	1	1	0	1
685	443	79.607	50	0.123	11.04	1.2	0	0	0	0
686	448	42.6184	79		4.65	1.13	2	0	0	0
687	240	35.9765	86	0.126	8.85	0.91	5	1	0	1
688	281	54.0987	81	3.52	16.26	0.78	2	0	0	0
689	332	112.346	35		4.36	0.57	0	0	0	0
690	281	37.7587	94		26.14	0.46	0	1	0	1
691	429	58.7598	71	0.065	5.77	1.27	2	0	0	0
692	433	85.5477	53	0.105	3.24	1.27	2	0	0	0
693	261	79.3852	90		1.02	0.37	1	0	0	0
694	452	86.679	76	0.071	10.37	0.95	0	0	0	0
695	342	15.9533	60			1.1	0	0	1	1
696	452	49.1819	86	0.302	6.46	0.89	0	0	0	0
697	452	29.1722	86	0.223	11.95	0.51	2	1	0	1
698	392	89.3038	67	0.166	2.46	1.22	4	0	0	0
699	383	7.53835	91	0.991	28.86	0.82	3	1	0	1
700	413	82.6102	86		16.49	1.86	2	0	0	0
701	95	31.8976	74	1.28	58.57	2.08	0	1	0	1
702	390	14.6983	94		16.36	1	4	1	0	1
703	452	47.5136	96		4.93	1.42	2	0	0	0
704	467	53.8941	79		17.09	0.93	0	1	0	1
705	339	71.8003	48		2.15	1.46	0	0	0	0
706	261	51.5944	86		0.52	0.9	7	1	0	1
707	256	45.5647	86	0.42	5.13	0.58	1	1	0	1
708	266	42.4741	94	0.638	35.04	2.33	2	1	0	1
709	325	78.0958	73	0.069	6.85	1.31	0	0	0	0
710	462	47.2074	60	0.181	6.47	1.17	0	0	0	0
711	300	44.9702	89	0.238	9.06	1.7	0	1	0	1
712	438	78.4829	67	0.129	7.39	1.29	0	0	0	0
713	419	108.4	53		18.1	0.29	6	0	0	0
714	438	60.9663	73	0.125	3.94	0.85	0	0	1	1
715	410	6.49928	74	0.36	4.99	1.07	2	0	0	0
716	365	67.3725	87	1.57	52.55	0.79	0	1	0	1
717	89	78.0958	73	0.183	9.23	2.21	0	1	1	1
718	332	64.8742	61	0.063	9.61	2.26	0	0	0	0
719	467	72.7402	71	0.353	24.1	1.18	5	0	0	0
720	419	41.0662	90	0.251	12.64	0.7	5	1	0	1
721	438	80.3213	69	0.15	6.91	7.41		0	0	0
722	438	76.0716	51	0.38	19.45	1.13	0	0	0	0
723	362	83.7007	84	0.075	22.09	0.7	3	0	0	0
724	467	100.146	54	0.02	2.1	0.86	0	0	0	0
725	471	92.9416	70	0.02	0.53	0.8	0	0	0	0
726	424	88.8244	62	0.075	7.87	0.58	7	1	0	1
727	381	52.2737	79	0.265	27.25	0.55	1	0	0	0
728	77	29.0398	82		35.71	1	2	1	0	1
729	448	18.9779	76	0.187	1.68	0.61	0	0	0	0
730	457	75.1862	40	0.047	6.48	1.84	0	0	0	0
731	321	49.2907	89		5.93	0.74	0	0	0	0
732	281	80.1225	83	0.141	23.03	1.52	2	1	0	1
733	332	74.9905	65	0.128	9.75	0.968	0	0	0	0
734	395	73.0385	56	0.078	10.21	0.62	0	0	1	1
735	448	87.663	53	0.577	22.07	0.66	0	0	0	0
736	182	33.4193	80		12.69	0.87	2	1	0	1
737	462	77.9713	75	0.277	10.82	1.22	0	0	0	0
738	396	71.2671	79	0.102	4.29	0.85	0	0	0	0
739	325	95.2158	43	0.169	8.27	0.98	0	0	0	0
740	90	89.7252	65	0.107	21.81		0	0	0	0
741	300	73.3179	57		26.07	0.88	0	0	0	0
742	252	32.5326	97	0.13	6.24	0.77	0	0	0	0
743	452	76.5251	87		7.24	1.89	0	1	0	1
744	457	70.1516	68		1.35	1.01	0	0	0	0
745	339	93.5878	59		14.35	1.29	2	0	0	0
746	336	113.971	45	0.048	8.47	1.16	0	0	0	0
747	297	75.0954	49	0.104	4.06	1.37	1	0	0	0
748	311	47.8336	73	0.157	15.8	0.66	2	0	0	0
749	448	41.1687	78	0.136	15.55	0.88	2	0	0	0
750	95	20.5169	92	0.222	21.16	1.39	2	1	0	1
751	448	58.2492	67	0.056	5.31	0.57	0	0	0	0
752	257	51.147	92		15.15	0.89	0	1	0	1
753	383	85.0873	72	0.04	19.86	1.02	0	0	0	0
754	174	51.9024	83	1.53	10.6	0.54	2	1	0	1
755	196	12.9009	82		46.91	0.57	2	1	0	1
756	343	70.8518	65	0.426	38.12	0.45	0	0	0	0
757	303	34.3093	80	3.24	21.97	0.58	5	0	0	0
758	467	95.2339	42		0.56	0.94	0	0	0	0
759	429	90.5778	63	0.284	17.73	0.61	2	0	1	1
760	462	94.8702	61	0.047	0.19	0.28	0	0	0	0
761	443	58.4782	62	0.068	3.26	1.26	0	0	0	0
762	98	78.4129	57	0.556	13.6	0.41	0	1	0	1
763	429	24.9226	89	0.687	14.37	1.29	2	0	0	0
764	467	90.046	76	0.03	9.49	0.25	3	0	0	0
765	261	73.544	78	0.875	23.35	0.63	2	1	0	1
766	343	97.4428	69		1.63	0.851	0	0	0	0
767	410	46.7133	74	55.08	13.32	0.46	0	0	0	0
768	332	71.8666	45	0.17	28.68	0.82	0	0	0	0
769	452	83.444	31		3.56	1.15	0	0	0	0
770	325	76.5436	54	0.146	11.76	0.91	0	0	0	0
771	457	65.9575	63	0.078	4.2	0.72	0	0	0	0
772	309	28.4592	87	0.648	24.05	1.92	2	1	0	1
773	452	59.5911	69	0.05	4.11	1.93	0	0	0	0
774	390	48.8291	89	0.428	29.28	0.63	6	1	0	1
775	467	38.9283	74			0.95	0	0	0	0
776	414	24.053	78	0.164	2.27	0.88	2	1	0	1
777	332	18.8868	87	1.03	19.22	0.81	2	1	0	1
778	150	49.2252	75	0.232	13.13	0.42	0	1	0	1
779	192	58.9708	88	0.214	15.2	2.09	4	1	0	1
780	386	33.0716	91	0.377	10.23	0.63	4	1	0	1
781	410	53.1306	88		18.97	0.73	0	1	0	1
782	457	88.3448	72		9.68	1.41	6	0	0	0
783	339	44.7303	79		9.22	1.1	1	0	0	0
784	84	20.6626	75	1.34	15.03	0.49	6	1	0	1
785	452	79.0498	51	0.082	4.47	1.08	0	0	0	0
786	346	75.6208	64		4.13	0.36	2	0	0	0
787	443	88.6361	50	0.073	6.13	1.04	0	0	0	0
788	438	96.1823	65	0.087	17.92	1.05	0	0	0	0
789	419	68.7762	54	0.052	5.54	0.66	2	0	0	0
790	267	83.077	66	0.139	15.83	0.34	0	0	0	0
791	354	35.7803	93		1.75	0.54	0	0	0	0
792	381	84.5067	42	0.126	5.33	0.92	0	0	0	0
793	467	66.7094	85	0.111	3.08	0.74	0	0	0	0
794	404	44.9062	83	0.046	7.36	1.43	2	0	0	0
795	443	90.8663	74	0.171	31.33	0.71	0	0	0	0
796	438	34.5386	80		46.2	0.21	0	0	0	0
797	297	30.6642	85	0.065	4.3	4.88	5	0	0	0
798	93	17.1171	89	0.615	14.46	1.27	3	1	0	1
799	332	52.1699	85		5.69	2.35	0	0	0	0
800	343	79.3841	55		12.73	1.67	0	0	0	0
801	452	86.1742	34	0.118	6.18	1.63	0	0	0	0
802	346	69.922	80	0.066	17.37	1.95	10	0	0	0
803	330	72.697	85	0.115	23.29	1.13	0	0	0	0
804	346	21.8797	55	0.222	8.26	1.74	1	0	0	0
805	300	29.5891	74	0.319	22.46	0.83	0	0	0	0
806	457	69.4655	74	0.033	7.27	1.09	0	0	0	0
807	443	69.0633	48		4.02	0.99	0	0	0	0
808	424	48.2065	64	0.275	2.55	0.67	0	1	1	1
809	307	11.9186	87		10.51	0.63	3	1	0	1
810	433	78.2146	71	0.08	16.77	2.52	0	0	0	0
811	448	53.2561	85	0.27	28.87	1.02	0	0	0	0
812	438	83.5891	90		3.17	1.33	0	0	0	0
813	438	84.9779	56	0.238	25.15	0.63	0	0	0	0
814	261	85.628	71	0.055	6.77	1.05	0	0	0	0
815	467	25.2131	86		1.02	1.77	2	0	0	0
816	342	69.5339	63	0.405	40.93	0.61	0	0	1	1
817	448	55.4788	63	0.136	21.4	0.52	0	0	0	0
818	452	85.819	66		2.36	2.21	5	0	0	0
819	443	61.1726	88		5.06	0.75	5	0	0	0
820	233	34.2121	73	0.895	55.01	0.473	2	0	1	1
821	373	33.8184	83	0.58	43.58	0.27	3	1	0	1
822	257	63.176	51	0.418	19.68	0.71	7	0	0	0
823	443	92.0642	56		5.68	0.95	0	0	0	0
824	75	48.2628	92	0.293	11.52	0.52	0	1	0	1
825	429	66.8754	64	0.155	16.18	1.35	0	1	0	1
826	332	41.8178	74	0.305	6.45	0.73	2	1	0	1
827	344	89.2497	69	0.059	4.32	0.71	0	0	0	0
828	281	30.0832	89	0.244	9.41	4.56	2	1	0	1
829	300	97.6209	55		16.34	1.24	1	0	0	0
830	343	52.0569	83	0.133	5.67	0.56	2	1	0	1
831	367	25.809	77	0.978	38.65	0.43	2	0	0	0
832	275	93.159	59	0.137	21.92	0.71	0	0	0	0
833	350	64.7925	86		23.14	0.33	6	1	0	1
834	443	72.8161	46		25.08	1.4	6	1	0	1
835	448	65.1649	79		8.5	0.94	0	0	0	0
836	77	52.2363	89		24.95	0.908	3	1	0	1
837	253	83.4566	60	0.452	34.49	0.55	0	0	0	0
838	243	89.0258	68	0.064	7.24	280.45	2	0	0	0
839	457	104.015	41	0.044	11.07	0.92	0	0	0	0
840	371	47.0555	66	0.429	34.83	1.66	0	0	1	1
841	339	66.9238	90		8.32	0.86	0	0	0	0
842	284	66.5669	87	0.577	28.37	0.37	3	0	0	0
843	281	48.502	86	0.161	14.96	0.4	0	1	0	1
844	457	34.1216	78		1.88	1.4	2	1	0	1
845	448	21.6775	82		2.31	1.06	0	1	0	1
846	419	94.3885	39	0.244	13.47	1.08	0	0	0	0
847	443	65.7703	48	0.08	4.91	1.53	0	0	0	0
848	443	64.0389	60	0.114	7	1.09	1	0	1	1
849	448	54.9996	84		0.52	1.36	0	0	0	0
850	339	74.0487	87		5.13	1.48	2	0	0	0
851	158	35.2361	81	0.223	15.97	2.92	2	1	0	1
852	357	76.0554	57		8.49	0.96	0	0	0	0
853	336	27.9404	93	0.225	9.75	0.99	4	1	0	1
854	321	94.916	59		21.42	0.741	0	0	0	0
855	438	92.265	68	0.158	9.85	0.656	0	0	0	0
856	89	41.9213	70	0.293	11.23	0.27	2	1	0	1
857	448	95.5044	58	0.102	2.27	0.75	0	0	0	0
858	457	63.5134	87	0.289	10.05	0.95	0	1	0	1
859	261	64.7225	74	0.059	4.83	1.3	0	0	0	0
860	438		60			1.29	3	0	0	0
861	303	36.2926	74				2	1	0	1
862	438	86.8995	69	0.152	14.1	0.96	0	0	0	0
863	311	75.1505	67	0.065	8.52	0.75	1	0	0	0
864	452	27.5228	95		3.17	0.99	3	1	0	1
865	98	66.8846	67	0.467	43.44	8.74	2	0	1	1
866	457	53.1306	88	0.075	2.35	1.31	2	0	0	0
867	286	62.588	69	2.11	19.47	1.12	0	1	1	1
868	332	85.5633	60		1.27	3.7	2	0	0	0
869	408	70.3267	92		0.44	1.3	2	1	0	1
870	98	20.4181	86	0.546	3.71	1.56	2	1	0	1
871	448	53.9324	60	0.044	5.44	1.64	0	0	0	0
872	245	19.06	88	0.595	9.48	0.61	2	0	0	0
873	457	98.9184	53	0.046	1.06	1.05	0	0	0	0
874	88	74.1279	65	0.414	46.2	0.72	0	0	1	1
875	343	67.5408	78		12.7	1.03		0	0	0
876	336	61.9167	72	0.137	3.23	2.31	1	0	0	0
877	467	110.543	29		0.36	0.93	0	0	0	0
878	330	93.2598	39	0.128	14	1.23	0	0	0	0
879	462	86.5163	43	0.085	7.4	0.91	0	0	0	0
880	153	60.3315	62	2.77	35.13	0.71	0	1	1	1
881	277	27.1496	92		23.75	8.02	2	1	0	1
882	142	47.202	86	0.157	25.06	0.59	0	1	0	1
883	247	74.859	72	0.121	11.24	0.69	0	1	1	1
884	247	56.3776	86	0.263	15.16	0.78	0	1	0	1
885	452	73.4267	68		0.24	2.13	2	0	0	0
886	457	62.694	84	0.173	15.28	0.7	2	0	0	0
887	443	60.7444	89	0.201	13.37	0.6	0	0	0	0
888	342	40.7275	88		5.31	0.61	4	0	0	0
889	325	94.23	65	0.112	17.85	1.04	0	0	0	0
890	443	69.7999	64	0.129	21.06	0.43	0	0	0	0
891	419	33.6449	86	0.254	10.17	0.56	2	1	0	1
892	388	40.0216	76	37.7	31.58	0.52	2	1	1	1
893	321	74.0625	77	0.159	21.33	0.27	0	0	0	0
894	318	94.6256	65	0.076	15.61	1.3	4	0	0	0
895	462	98.5828	64	0.171	24.11	0.69	0	0	0	0
896	291	96.3113	59	0.138	6.01	0.88	0	0	0	0
897	152	18.7143	82	0.282	10.2	0.51	2	1	0	1
898	462	89.7687	46	0.024		2.47	0	0	0	0
899	314	22.9134	84	0.269	17.52	0.74	4	1	0	1
900	452	88.2814	70	0.125	6.94	1.32	0	0	0	0
901	346	85.9532	73	0.055	3.13	1.75	0	0	0	0
902	448	82.0319	66	0.142	5.8	1.31	0	0	0	0
903	452	39.7727	79	0.729	27.13	1.28	3	0	0	0
904	457	109.482	38	0.117	12.61	1.36	0	0	0	0
905	321	85.0188	74	0.095	3.8	1.87	4	1	0	1
906	438	98.9577	34	0.199	2.83	2.47	0	0	0	0
907	448	82.0313	84	0.074	17.24	0.77	0	0	0	0
908	381	53.8823	86		1.1	1.87	2	1	0	1
909	467	56.8983	87	0.394	19.25	0.68	0	0	0	0
910	314	41.1475	84	4.25	23.9	0.74	5	1	0	1
911	443	67.6073	67	0.077	11.9	0.72	1	0	1	1
912	390	54.7738	81	0.163	24.69	0.72	0	1	0	1
913	84	35.6671	93	0.044		0.44	0	1	0	1
914	457	78.4086	27	0.145	6.95	1.22	0	0	0	0
915	238	42.0251	67	0.211	20.06	0.99	0	0	1	1
916	476	74.0487	87	0.156	4.57	1.17	2	0	0	0
917	471	43.9637	83	0.194	12.35	0.83	0	0	0	0

## Sheet: test dataset
ID_anon	SAFI	FGR	EDAD	PROCAL	PCR	LINFOS	CHARLSON_updated	EXITUS	IOT	EXITUS+IOT
0	395.238	94.3174	67	0.33	16.9	0.6	1	0	1	1
1	371.429		51				2	0	1	1
2	442.857	88.8221	69	0.05	8.11	1.2	0	0	0	0
3	339.286	66.7958	60	0.56	16.53	0.8	0	0	0	0
4	442.857	89.5381	59	0.07	8.99	0.8	0	0	0	0
5	442.857	84.0698	62		0.67	1.3	0	0	0	0
6	452.381	44.2486	47	0.16	5.15	1.3	0	0	0	0
7	442.857	98.2615	56	0.03	6.24	0.6	0	0	0	0
8	332.143	38.3302	78	0.28	25	0.8	1	0	1	1
9	303.226	56.1945	69	1.92	37.04	0.6	2	0	0	0
10	452.381	69.4164	66	0.27	13.8	0.8	1	0	1	1
11	96	73.5833	70	1.43	24.73	0.5	2	1	0	1
12	457.143	93.1482	61		11.17	0.9	0	0	0	0
13	461.905	85.9137	78	0.03	10.84	0.4	0	0	0	0
14	290.323	39.9733	87			0.5	2	1	0	1
15	303.333	99.0346	76	0.1	8.12	0.9	1	1	0	1
16			79			1.2	1	0	0	0
17	268.571	64.831	46		17.8	0.4	0	0	0	0
18	457.143	62.3389	74		2.02	0.2	5	1	0	1
19	476.19	90.7189	36		0.4	0.6	0	0	0	0
20	461.905	84.3725	77		5.88	1.3	0	0	1	1
21	225	112.731	50	0.3	26.1	0.2	1	0	1	1
22	457.143	94.5863	63		6.92	1	2	0	0	0
23	452.381	79.9057	61	0.07	9.99	1	1	0	0	0
24	457.143	76.8254	66	0.16	6.51	1.1	0	0	0	0
25	457.143	97.0993	57	0.14	4.27	0.7	1	0	0	0
26	461.905	89.5134	60		1.41	0.8	2	0	0	0
27	476.19	34.2205	65		14.12	0.8	4	0	0	0
28	461.905	93.183	63	0.16	17	0.9	2	0	0	0
29	395.833	104.039	70	0.03	12.28	0.1	0	0	0	0
30	342.857		71				3	0	1	1
31	99	74.4853	71	0.4	18.22	0.8	0	0	1	1
32	98	44.3157	78	32.36	24.88	1	1	0	1	1
33	408.333	78.6923	76		2.71	0.5	2	0	0	0
34	471.429	71.755	68	0.16	5.28	0.4	0	0	0	0
35	330	98.6561	63		7.38	0.7	0	0	1	1
36	339.286	101.598	50	0.07	3.86	0.7	0	0	0	0
37	457.143	117.182	29		2.11	0.6	0	0	0	0
38	457.143	73.672	97		8.36	1	2	0	0	0
39	457.143	97.0959	42	0.05	2.44	0.7	1	0	0	0
40	461.905	46.7181	82	0.06	2.91	0.5	1	0	0	0
41			65				2	0	1	1
42	442.857	87.4517	68		7.1	0.6	1	0	0	0
43	452.381	89.2466	54	0.16	13.73	1.8	0	0	0	0
44	352.381	70.3925	86	0.52	25.84	0.3	2	1	0	1
45	373.077	69.5339	63		19.5	1.9	3	0	0	0
46	452.381	73.8147	74	1.32	19.4	0.3	1	0	0	0
47	433.333	72.3001	79		18.15	1	1	1	0	1
48	461.905	73.298	75		0.64	0.8	0	0	0	0
49	438.095	68.6104	81	0.48	20.3	0.2	0	1	0	1
50	391.667	20.0762	72	0.2	11.88	0.5	1	1	1	1
51	391.667	75.5391	69	0.08	5.09	0.7	1	1	0	1
52	466.667	67.7408	52	0.12	1.29	0.9	0	0	0	0
53		52.5293	47		16.52	0.8	1	0	0	0
54	447.619	84.9643	61		14.6	1	0	0	0	0
55	447.619	80.0122	66	0.03	7.54	0.8	0	0	0	0
56	442.857	60.4534	60	0.29	15.31	0.7	0	0	0	0
57	461.905	83.3456	55	0.03	10.24	1	1	0	0	0
58	457.143	79.7718	65	0.03	2.38	1.9	0	0	0	0
59	466.667	34.7257	63		0.4	2.3	2	0	0	0
60	457.143	53.1891	69	0.09	10.42	0.6	1	1	0	1
61	342.857	55.9664	75	0.06	7.1	0.7	2	1	0	1
62	165	115.816	41	0.18	35.78	1.1	0	0	1	1
63	106.25	74.1279	65	0.16	18.48	0.7	2	0	1	1
64	471.429	128.745	26	0.13	6.52	1.7	0	0	0	0
65	408.333		51				0	0	0	0
66		61.2094	80	0.07	2.54	0.6	0	0	0	0
67	412.5	106.959	30		7.55	1.3	0	0	0	0
68	232.5	90.3042	79		15.6	0.6	2	0	1	1
69		81.2855	83			0.4	0	1	0	1
70	466.667	112.897	26		3.47	1.2	0	0	0	0
71	452.381	106.122	56		12.9	0.7	0	0	0	0
72	180		69				0	0	1	1
73		93.0879	66	0.23	11.51	0.9	0	0	1	1
74	408.333		82				1	0	0	0
75	461.905	45.5782	65	0.16	6.02	0.9	0	0	0	0
76	457.143	113.936	33		3.52	1.3	0	0	0	0
77		83.779	63	0.16	18.8	0.6	1	1	0	1
78	245	25.5397	73	0.23	9.93	0.6	1	1	1	1
79	100	89.4817	82	0.08	20.86	1.3	1	1	0	1
80	400	94.6862	58	0.23	19.61	0.41	0	0	1	1
81	148.333	88.0579	69	0.11	25.07	0.4	1	1	0	1
82	447.619	82.7621	56	0.04	6.26	0.5	1	0	0	0
83	408.333	91.9629	32	0.04	5.78	1.4	0	0	0	0
84	303.571	26.4839	79	2.07	27.16	0.2	0	1	0	1
85	357.143	97.2745	33		3.52	0.9	0	0	0	0
86	387.5	65.2843	67	0.08	6.1	0.8	0	0	1	1
87	230	85.5633	60		22.93	0.5	1	0	1	1
88	457.143	103.296	59		3.4	0.8	0	0	0	0
89	447.619	77.7799	44		6.47	0.6	0	0	0	0
90	452.381	98.6195	38	0.29	7.56	0.8	0	0	0	0
91	387.5	86.6794	74		18.4	0.4	0	0	1	1
92	457.143	103.002	63		6.7	0.4	0	0	0	0
93	271.429		91			1.5	1	0	0	0
94	404.167	28.0838	72	0.16	7.09	0.2	5	1	0	1
95	457.143	61.6897	74		5.38	0.6	2	0	0	0
96	452.381	65.6992	68		8.34	1.3	1	0	0	0
97	447.619	108.271	54	0.25	13.51	0.29	1	0	0	0
98		34.0828	80		30	0.4	2	1	0	1
99	466.667	78.9121	91	0.25	16.02	0.8	0	0	0	0
100	452.381	91.2793	62	0.03	0.4	1.3	0	0	0	0
101	457.143		64				1	0	0	0
102	408.333	105.14	50		7.68	1.2	2	0	0	0
103	138.333	95.1698	75	0.17	10.8	0.7	0	1	1	1
104	438.095	53.1453	56	0.06	4.8	0.8	0	0	1	1
105	400	77.3217	93		22.74	0.4	1	0	0	0
106	358.333	75.1103	75	0.37	3.3	0.7	1	0	0	0
107	237.5	77.4192	86	0.08	18.83	0.4	1	1	0	1
108	461.905	108.25	46	0.14	6.09	0.7	0	0	0	0
109	452.381	51.0942	76	0.07	4.48	0.9	1	0	0	0
110	409.524	75.3867	71		227.3	0.6	2	0	1	1
111	452.381	85.2341	57	0.22	3.78	0.6	0	0	0	0
112	452.381	79.9974	76	0.03	2.27	0.7	1	0	0	0
113	235	104.568	48	0.3	21.72	0.9	2	0	1	1
114	414.286	44.6513	84		18.06	0.6	1	0	0	0
115	125		45	0.06	20.7	0.4	0	0	1	1
116	438.095	96.7247	65	0.04	2.05	1	0	0	0	0
117	371.429	64.4904	59	0.12	26.83	0.78	0	1	1	1
118	457.143	116.875	51		9.19	0.9	0	0	0	0
119	447.619	59.174	70	0.09	16.02	1.8	0	0	0	0
120	404.167	3.99729	60	0.84	8.2	0.5	3	0	0	0
121	447.619	83.6049	58	0.07	8.63	0.8	1	0	0	0
122	237.5	22.3445	79		17.86	0.9	3	1	0	1
123	466.667	69.5833	66	0.06	5.38	0.8	0	0	0	0
124	155	50.9012	69	0.27	29.45	0.5	1	0	1	1
125	457.143	44.453	73		3.25	0.7	2	0	0	0
126	395.833	66.1009	88	0.15	20.88	0.9	0	1	0	1
127	461.905	68.8887	69	0.05	1.26	0.86	0	0	0	0
128	466.667	97.6374	86		2.57	0.8	3	0	0	0
129	120	60.1447	58		7.9	1	1	1	1	1
130	452.381	73.9639	72	0.48	4.85	0.8	0	0	0	0
131	428.571	86.2912	70	0.42	26.7	0.9	0	0	1	1
132	123.75	71.789	60	0.19	20.48	0.5	0	0	1	1
133	447.619	99.3904	46	0.06	7.2	0.9	0	0	0	0
134	457.143	101.065	31		4.93	1.2	0	0	0	0
135		20.9467	83		15.64	0	1	1	0	1
136	442.857	66.4859	57	0.14	14.89	1.1	0	0	0	0
137	461.905	73.5256	68	0.03	1.12	1.7	1	0	0	0
138	438.095	90.9987	65		4.2	0.6	2	0	1	1
139		127.844	27		5.21	1.8	0	0	0	0
140	452.381	109.228	37	0.05	5.04	1.1	0	0	0	0
141	321.429	86.4108	75	0.81	34.8	0.4	0	0	1	1
142	89	95.2883	52	1.1	28.09	0.4	0	0	1	1
143	312.903	73.0109	69	0.08	18.87	0.6	0	0	0	0
144	115	53.4599	49	3	33.06	0.5	0	0	1	1
145	192	99.2285	59	0.04	4.8	1.6	0	0	1	1
146	342.857		87	0.06	15.35	0.4	2	1	0	1
147		78.2187	59			0.9	1	1	0	1
148	457.143	86.6534	60	0.11	9.93	0.7	0	0	0	0
149	452.381	71.9923	71			0.4	3	1	0	1
150	342.857	61.4335	59	0.18	17.82	0.8	2	0	0	0
151	447.619	100.146	54	0.07	3.79	1.3	1	0	1	1
152	442.857	33.5938	83		3.27	0.7	0	1	0	1
153		115.144	41	0.03	4.45	0.1	0	0	0	0
154	452.381	86.2216	72	0.07	4.68	2.3	1	0	0	0
155	237.5	47.1767	59		6.05	0.9	0	1	1	1
156	447.619	86.6285	70	0.23	7.1	1.2	2	0	0	0
157	314.286	80.7991	86			0.6	1	0	0	0
158	339.286	32.5261	86	0.07	16.48	0.9	3	0	0	0
159	452.381	54.3903	82		8.98	0.7	0	0	0	0
160	466.667	105.271	74	0.08	5.41	0.8	2	0	0	0
161	306.452	72.0684	74	0.49	25.93	0.9	2	1	1	1
162	452.381	65.1636	75		1.08	0.6	2	0	0	0
163	335.714	85.628	71	0.08	16.5	0.9	1	0	0	0
164	91	25.4922	82		17.05	0.9	0	1	0	1
165	452.381	85.2958	77	0.04	11.1	0.8	2	0	0	0
166	400	78.9657	56		28.1	0.5	1	0	1	1
167	428.571	11.1738	79		20.7	0.6	4	1	0	1
168	461.905	36.1068	86		22.34	0.6	0	0	0	0
169	452.381	112.119	41	0.29	6.8	0.7	0	0	0	0
170	342.857	79.1378	59	0	10.61	1.4	0	0	0	0
171	457.143	45.3777	55	0.16	1.57	0.53	1	0	0	0
172	404.167	90.2854	66	0.12	18.6	1.2	1	0	0	0
173	461.905	117.683	43		4.03	0.8	0	0	0	0
174	419.048	90.766	68	0.23	11.65	0.7	2	0	1	1
175	466.667	100.549	30		1.34	0.6	0	0	0	0
176	457.143	86.9335	49	1.3	23.76	0.7	2	0	0	0
177	335.714	101.111	50		10.2	1.3	1	0	0	0
178	412.5	66.0713	50	0.16	9	1	0	0	0	0
179	75		68		8.7	0.7	1	1	0	1
180	319.355	102.323	40	0.19	3.7	1	0	0	0	0
181	240	109.494	36		11	1.3	0	0	0	0
182	457.143	83.1571	36	0.05	11.13	2.3	0	0	0	0
183	457.143	97.6511	67	0.03	2.68	0.25	1	0	0	0
184		67.8766	56	0.32	3.37	0.8	0	0	0	0
185		128.581	27		0.4	0.71	0	0	0	0
186	80	59.002	74	21.2	31.87	0.22	1	0	1	1
187	461.905	73.323	77	0.15	2.2	1.4	1	0	0	0
188	253.125	73.9991	62	0.3	35.68	0.68	1	0	1	1
189	238.095	86.8294	71		14.33	0.3	1	1	1	1
190	395.833	107.841	52	0.18	6.48	0.56	0	0	0	0
191	438.095	75.3716	61	1.05	6.8	0.5	1	0	0	0
192	428.571	62.1855	60	0.57	21.89	0.3	0	0	0	0
193	400	88.059	76	0.27	21	0.6	0	0	1	1
194	151.667	60.8998	70	0.31	13.5	0.5	1	0	1	1
195	457.143	102.541	48	1.51	24.76	0.8	0	0	0	0
196	161.667	103.24	52	0.09	17.89	1.1	0	0	0	0
197	457.143	50.2556	50		13.73	1	2	0	1	1
198	447.619	62.1217	76	0.03	7.91	1.5	1	0	0	0
199	98	119.717	49	0.21	20.6	0.4	0	0	1	1
200	452.381	91.9296	48	0.23	24.02	0.2	0	0	0	0
201	466.667	44.7303	79		0.4	0.5	2	0	0	0
202	461.905	65.3183	88		4.77	0.5	0	1	0	1
203	94		85				2	1	0	1
204	461.905	29.1594	81	0.64	15.02	1.4	2	1	0	1
205	457.143	86.0979	47	0.08	8.11	0.7	0	0	0	0
206	457.143	85.4445	62	0.21	16.53	0.8	1	0	0	0
207		100.733	57	0.03	10.42	1.1	0	0	0	0
208	442.857	70.7761	41	0.1	6.69	1.5	0	0	0	0
209	350	78.791	63	0.07	6.58	0.7	1	0	0	0
210	457.143	81.76	55	0.04	0.4	1.16	3	0	0	0
211	457.143	92.9868	66	0.04	4.95	1.1	1	0	0	0
212	471.429	111.746	37		1.6	1.2	1	1	1	1
213	303.226	55.1539	73	0.04	1.05	1.1	3	0	0	0
214	408.333	63.0768	65	0.22	9.03	0.6	4	0	0	0
215	457.143	74.4228	58		2.48	0.6	0	0	0	0
216	447.619	82.3587	55	0.13	17.81	1.2	1	0	0	0
217	376.923	83.5577	67	0.21	22.85	0.4	1	0	1	1
218	192	70.2919	63	0.31	26.72	0.6	0	0	0	0
219		65.1382	46			0.9	0	0	0	0
220	442.857	83.6387	75	0.16	5.56	0.7	0	0	0	0
221	395.833	87.0573	63	0.13	23.74	1.5	0	0	0	0
222	461.905	73.4461	56		2.2	1.5	0	0	0	0
223	312.903	105.463	44	1.3	27.2	0.6	0	0	0	0
224	237.5	71.755	68		25.9	0.3	0	0	1	1
225	400	112.887	35	0.04	1.42	1.5	0	0	0	0
226	306.452	88.0016	77	0.25	21.71	0.7	2	0	0	0
227	447.619	102.22	49	0.15	18.31	0.7	1	0	1	1
228	254.286	7.28609	73		26.05	0.2	3	1	0	1
229	99	47.1125	85		5.57	1.11	1	0	0	0
230	274.286	88.1471	76		12.5	0.8	0	0	0	0
231	457.143	102.493	73		16.8	1.4	1	0	0	0
232	316.129	76.6079	67	0.2	10.1	1.4	0	0	1	1
233	380.952	35.2647	59	0.36	6.8	0.3	3	0	0	0
234	300	52.7167	69	0.08	6.57	0.9	1	0	0	0
235		96.9375	56	0.04	3.14	0.8	0	0	1	1
236	461.905	63.0312	72	0.05	1.89	0.8	0	0	0	0
237	346.429	65.1649	79	0.56	10.7	0.8	4	1	0	1
238	328.571	14.2688	84	0.27	5.5	0.4	4	0	0	0
239	457.143	87.9054	74	0.05	8.68	1.3	0	0	0	0
240	373.077	91.4372	65		12.04	0.6	1	0	0	0
241	466.667	78.632	65		6.26	0.15	1	0	0	0
242	452.381	73.0359	88		15.89	0.6	2	1	0	1
243	461.905	72.456	65	1.37	19.9	0.6	1	0	0	0
244	452.381	67.4882	72	0.05	3.57	1.3	0	0	0	0
245	447.619	73.7401	74		3.41	0.6	0	0	0	0
246	466.667	75.7536	68		4.94	1.1	0	0	0	0
247	452.381	75.9029	60		17.39	0.7	1	0	0	0
248	227.5	86.3313	76		19.21	0.5	2	0	1	1
249	476.19		38				1	0	0	0
250	156.667	64.3292	71	0.09	21	0.4	2	0	0	0
251		56.3744	62	0.16	25.67	1.22	1	1	0	1
252	471.429	100.301	41		5.63	1.7	0	0	0	0
253	395.833	21.7302	59		3.5	0.8	1	1	0	1
254	118.75	93.8157	58		23.5	0.5	2	1	1	1
255	257.143	44.1727	75	0.08	9.7	0.8	2	0	1	1
256	271.429	82.2923	62	0.4	10.46	0.6	0	0	0	0
257	447.619	102.492	50	0.05	3.36	0.8	0	0	0	0
258	438.095	64.1153	70	0.2	7.31	0.6	3	1	0	1
259	457.143	93.248	45		2.06	0.6	0	0	0	0
260	461.905	79.8804	68		14.28	0.6	2	0	0	0
261		108.803	37			1.6	0	0	0	0
262	461.905	82.7659	47	0.14	11.09	0.9	0	0	0	0
263	466.667	66.179	64		6.46	0.4	0	0	0	0
264	457.143	93.7067	72	0.07	10.87	0.4	0	0	0	0
265	447.619	66.723	57	0.24	18.3	0.3	0	0	0	0
266	268.571		72				0	1	0	1
267	428.571	84.8968	49	0.24	14.6	0.6	1	0	1	1
268	457.143	68.9305	67		7.45	0.9	0	0	0	0
269	461.905	27.5681	37	0.19	4.8	1	1	0	0	0
270	471.429	93.5878	59		0.4	0.9	0	0	0	0
271	457.143	76.2344	66		12.2	0.6	0	1	1	1
272	400	90.9947	63	0.32	8.64	0.5	0	0	0	0
273		53.5168	80	0.81	17.17	0.4	1	1	0	1
274	408.333	72.7113	76	0.09	4.5	0.8	0	0	1	1
275	466.667	114.122	40		4.46	0.6	0	0	0	0
276	466.667	82.8026	84		2.48	0.7	0	0	0	0
277	250	120.944	69	0.41	15	1.2	0	0	1	1
278	457.143	47.0009	72		2.44	0.7	2	0	0	0
279	452.381	93.9565	61		2.14	1.1	0	0	0	0
280	148.333	15.0096	81	0.35	1.35	0.5	3	1	1	1
281	312.903	57.172	60	0.09	14.65	0.5	1	0	0	0
282	395.833	82.045	61	0.11	9.41	1	0	0	0	0
283	342.857	62.4742	81		8.93	0.8	1	0	0	0
284	438.095	53.0283	72	0.17	10.37	0.8	0	0	1	1
285	438.095	25.7177	80	0.8	3.64	0.9	4	1	0	1
286	452.381	100.959	53		7.6	1.2	0	0	1	1
287	277.143	90.1429	65	0.15	11	0.5	1	0	0	0
288	93	57.1752	84	0.59	8.75	0.2	1	1	0	1
289	442.857	84.8463	63	0.23	8.75	0.8	0	0	0	0
290	400	108.894	33		9.78	1	0	0	0	0
291	457.143	90.6471	50	0.09	4.97	1.1	0	0	0	0
292	274.286	122.359	49	0.09	17.53	0.9	0	0	0	0
293	476.19	65.4497	47	0.12	25.32	0.4	1	0	1	1
294	400		64				3	0	0	0
295	342.857	103.511	44	0.16	7.78	0.8	1	0	0	0
296	433.333	74.4853	71	0.05	10.59	2.19	0	0	0	0
297		91.8816	28		0.4	2.3	0	0	0	0
298	466.667	98.309	54	0.07	9.88	0.7	0	0	0	0
299	476.19	79.2079	46		5.22	0.6	2	0	0	0
300	350	70.9917	57	0.15	5.46	0.7	0	0	0	0
301	400	122.351	42	0.38	2.21	0.6	1	0	0	0
302	96	45.928	86	0.19	24.66	0.6	0	1	0	1
303	163.333	26.8409	61	4.76	22.02	0.4	0	0	1	1
304	447.619	89.9438	64	0.13	18	0.4	1	0	1	1
305	471.429	88.7502	64		18.75	0.42	1	0	0	0
306	466.667	92.0037	69	0.03	4.64	0.6	0	0	0	0
307	391.667	70.5289	56	0.07	3.9	1	1	0	1	1
308		92.1928	53		36.18	1.06	0	0	0	0
309	412.5	5.94767	79	0.16	9.6	0.9	1	1	0	1
310	466.667	123.088	22		3.93	1.1	0	0	0	0
311	274.286	65.7921	59		11.3	0.7	0	0	1	1
312	155	50.9611	76		35.07	0.4	4	1	0	1
313	404.167	40.7063	80	0.14	2.86	1.4	1	0	0	0
314	471.429	5.93329	67		2.58	2.5	1	0	0	0
315	296.774	60.7388	87		16.88	0.69	0	1	0	1
316	339.286	87.2392	69		3.15	1.1	0	0	0	0
317	240	101.352	47		6.7	0.8	0	0	0	0
318	457.143	86.0061	78	0.03	3.23	0.8	0	0	0	0
319	433.333	102.78	58	0.05	11.08	0.6	0	0	0	0
320	350	80.2097	71	0.21	12.5	0.9	1	0	0	0
321	466.667	64.5762	72	0.46	16.21	0.5	2	1	1	1
322	447.619		60				0	0	0	0
323	438.095	76.0515	63		10.9	0.8	0	0	0	0
324	452.381	64.13	67		10.13	0.8	1	0	0	0
325	452.381	95.9554	75	0.17	3.97	0.5	1	1	0	1
326		48.5104	71	3.68	32.22	0.33	1	1	0	1
327	237.5	76.7777	60	0.09	9.6	0.5	0	0	0	0
328		97.8795	56	0.18	6.4	1.62	2	1	0	1
329	466.667	82.017	59	0.11	2.38	2	0	0	1	1
330	452.381	75.6284	45	0.12	15.57	0.6	0	0	1	1
331	461.905	31.8976	74	0.1	2.72	0.34	1	0	1	1
332	237.5	96.8941	37	8.1	2.47	0.7	0	0	0	0
333	339.286	108.969	38	0.58	29.7	0.8	0	0	0	0
334	428.571	44.3151	53		50	0.2	1	0	1	1
335	466.667	104.936	62		14.18	0.6	1	0	0	0
336	471.429	78.4616	63		2.36	2	0	0	1	1
337	447.619	88.2055	37	0.03	7.94	0.9	0	0	0	0
338	442.857	79.0907	73	0.14	3.9	0.18	2	1	0	1
339	117.5	94.3935	71	0.06	20.3	0.5	2	0	1	1
340	346.429	87.4425	77		5.44	0.9	1	0	0	0
341	457.143	104.423	55	0.03	1.89	1.2	0	0	0	0
342	404.167	102.709	55	0.03	2.23	0.6	0	0	0	0
343	452.381	89.4997	70	0.52	4.77	0.4	0	0	0	0
344	335.714	95.143	56		3.83	0.6	0	0	0	0
345	457.143	99.3074	50		4.65	0.9	0	0	0	0
346	461.905	69.4594	62	0.07	6.11	1.4	0	0	0	0
347	282.857	69.9553	70	0.1	5.6	0.9	1	1	0	1
348	476.19	114.819	39		3.54	0.9	0	0	0	0
349		27.6076	84		21.53	0.7	0	1	0	1
350	457.143	99.2388	50	0.1	3.8	1.3	0	0	0	0
351	466.667	103.264	47	0.03	1.53	1.3	0	0	0	0
